# Supplementary material for: FGFR1 variants contributed to families with tooth agenesis
Source: Hum Genomics. 2023 Oct 13;17:93. doi: 10.1186/s40246-023-00539-8 (PMC10576343; doi:10.1186/s40246-023-00539-8)
Supplement: Supplementary file 2 — Additional file 2. Table S2. The phenotypes with FGFR1 related disorders. [file 40246_2023_539_MOESM2_ESM.xlsx]

## Sheet: Sheet1
Table S2. The phenotypes with FGFR1 related disorders
FGFR1-related diseases	Non-syndromic tooth agenesis	Goldenhar syndrome	Encephalocraniocutaneous lipomatosis (ECCL)	Hartsfield syndrome (HRTFDS)	Hypogonadotropic hypogonadism 2 with or without anosmia (HH2)	Jackson-Weiss syndrome (JWS)	Osteoglophonic dysplasia (OGD)	Pfeiffer syndrome (PS)	Trigonocephaly 1 (TRIGNO1)­
Inheritance	AD	AD	Somatic mosaicism	AD	AD	AD	AD	AD	AD
Growth							Height
							-Rhizomelic dwarfism
							Other
							-Failure to thrive
Head & Neck				Head				Head	Head
				-Microcephaly				-Turribrachycephaly	-Trigonocephaly
								-Clover-leaf skull (in some patients)	-Microcephaly
		Face				Face	Face	Face
		-Asymmetry				-Midface hypoplasia	-Frontal bossing	-Maxillary hypoplasia
		-Mandibular hypoplasia					-Prognathism	-Mandibular prognathism
		-Maxillary hypoplasia					-Midface hypoplasia
		-Zygomatic arch hypoplasia					-Long philtrum
		-Skin tags
		Ears	Ears	Ears	Ears		Ears		Ears
		-Microtia	-Ear abnormalities	-Low-set	-Hearing loss, unilateral (rare)		-Low-set		-Preauricular skin tags
		-Preauricular skin tags		-Posteriorly rotated
		-Duplicated tragus
		-Hypoplastic or absent tragus
		-Narrowing or obliteration of external auditory canal
		-Hearing loss, conductive
		-Congenital perforation of tympanic membrane (rare)
		Eyes	Eyes	Eyes	Eyes		Eyes	Eyes	Eyes
		-Orbital dystopia	-Microphthalmia	-Epicanthal folds	-Iris coloboma (rare)		-Hypertelorism	-Shallow orbits	-Hypotelorism
		-Epibulbar dermoid	-Epibulbar dermoids	-Hypertelorism			-Proptosis	-Hypertelorism	-Synophrys, mild
		-Ptosis (uncommon)	-Hypertrophic conjunctivae	-Hypotelorism			-Downslanting palpebral fissures	-Downslanting palpebral fissures	-S-curved lower eyelids
		-Eyelid coloboma (rare)	-Sclerocornea					-Proptosis
			-Small pupils					-Strabismus
			-Iris hypoplasia
			-Anterior chamber anomalies
			-Absent macular reflex
			-Eyelid coloboma
			-Short/abnormal palpebral fissure
			-Irregular eyebrows
				Nose	Nose		Nose	Nose
				-Broad nose	-Hyposmia/anosmia (in some patients)		-Anteverted nares	-Small nose
					-Absence of nasal cartilage, unilateral (rare)		-Short nose	-Low nasal bridge
							-Depressed nasal bridge	-Choanal atresia or stenosis
		Mouth		Mouth	Mouth		Mouth	Mouth
		-Macrostomia		-Cleft lip	-Cleft lip		-High-arched palate	-High-arched palate
		-Lateral oral clefting		-Cleft palate	-Cleft palate
	Teeth	Teeth			Teeth		Teeth	Teeth
	-TA	-Dental malocclusion			-TA, variable in number (in some patients)		-Unerupted teeth	-Dental crowding
							Neck
							-Short neck
Cardiova scular		Heart	Heart
		-Multiple muscular ventricular septal defects (rare)	-Coarctation
			-Hypoplasia thoracic aorta
			-Bicommissural aortic valve
			-Subvalvular aortic stenosis
			-Atrial septal defect
			-Ventricular septal defect
		Vascular	Vascular
		-Absent left pulmonary artery (rare)	-Peripheral pulmonary stenosis
		-Aberrant left subclavian artery (rare)	-Abnormal cerebral vessels
		-Right-sided aortic arch (rare)	-Meningeal angiomatosis
Respiratory							-Respiratory distress
							Nasopharynx
							-Nasal obstruction
								Airways
								-Cartilaginous trachea
								-Laryngo-, tracheo-, bronchomalacia
Chest		Ribs Sternum Clavicles & Scapulae					Ribs Sternum Clavicles & Scapulae
		-Cervical ribs, unilateral or bilateral					-Small scapulae
		-Hypoplastic 12th ribs (rare)					-Progressive rib expansion
					Breasts
					-Delayed or absent thelarche
					-Gynecomastia (untreated males)
Abdomen									External Features
									-Omphalocele
									Gastrointestinal
									-Meckel diverticulum
Genitourinary				External Genitalia (Male)	External Genitalia (Male)		External Genitalia (Male)		External Genitalia (Male)
				-Small penis	-Micropenis		-Hypospadias		-Large penis
				-Hypospadias	-Cryptorchidism		-Inguinal hernia
							-Chordee
			Internal Genitalia (Male)	Internal Genitalia (Male)			Internal Genitalia (Male)
			-Cryptorchidism	-Cryptorchidism			-Cryptorchidism
					Internal Genitalia (Female)
					-Primary amenorrhea
			Kidneys
			-Pelvic kidney
			-Hydronephrosis
Skeletal					-Osteopenia (in some patients)
		Skull	Skull	Skull		Skull	Skull	Skull	Skull
		-Hypoplasia of mandibular ramus	-Turricephalic skull	-Hypoplastic frontal bones		-Craniosynostosis	-Craniosynostosis	-Craniosynostosis (coronal with or without sagittal suture)	-Craniosynostosis (metopic suture)
		-Hypoplasia of mandibular condyle		-Craniosynostosis (reported in 1 patient)			-Kleeblattschaedel deformity
		-Hypoplasia of maxilla					-Shallow orbits
		-Hypoplasia of zygomatic arch
		-Hypoplasia of temporal bone
			Spine				Spine		Spine
			-Spinal lipoma				-Platyspondyly		-Lumbar hemivertebrae
			Limbs				Limbs	Limbs
			-Leg asymmetry				-Short, bowed limbs	-Radiohumeral synostosis of elbow
			-Skeletal cysts				-Irregular areas of radiolucency in metaphyses
							-Fractures
							-Pseudoarthroses
				Hands	Hands		Hands	Hands
				-Ectrodactyly	-Clinodactyly (rare)		-Short, broad hands	-Broad thumb
				-Syndactyly	-Fusion of fourth and fifth metacarpal bones (rare)		-Short, broad metacarpals	-Partial syndactyly of fingers and toes
					-Ectrodactyly (rare)		-Short, broad phalanges	-Brachymesophalangy of hands and feet
				Feet	Feet	Feet	Feet	Feet
				-Ectrodactyly	-Ectrodactyly (rare)	-Medially deviated, broad great toes	-Short, broad feet	-Broad great toe
				-Syndactyly		-Cutaneous syndactyly of second and third toes	-Short, broad metatarsals
						-Short, broad metatarsal
						-Tarsonavicular and calcaneonavicular fusion
Skin nails & hair		Skin	Skin				Skin
		-Cutaneous syndactyly of digits (in some patients)	-Focal scalp defects with alopecia				-Pretibial dimples
			-Focal skin hypoplasia in face
			-Small nodular skin-tags
			-Subcutaneous lipomatous tissue
			-Linear hyperpigmentation
							Nails
							-Hypoplastic toenails
			Hair						Hair
			-Alopecia						-Synophrys, mild
			-Irregular eyebrows
Muscle, soft tissues			-Subcutaneous lipomatous tissue
Neurologic			CNS	CNS	CNS		CNS	CNS	CNS
			-Intracranial lipoma (cerebello-pontine)	-Lobar holoprosencephaly	-Mirror hand movements (bimanual synkinesis, in some patients)		-Speech delay	-Occasional mental retardation	-Normal intelligence
			-Cortical dysplasia	-Hypotonia, neonatal	-CC agenesis (rare)			-Hydrocephalus
			-Atrophy, thin hemisphere	-Psychomotor retardation, severe				-Arnold-Chiari malformation
			-Arachnoid cyst	-Vermian hypoplasia
			-Porencephalic cyst	-Agenesis of the CC
			-Enlarged lateral ventricle
			-Hydrocephalus
			-Agenesis of the CC
			-Thin CC
			-Calcifications
			-Dandy-Walker malformation
			-Cerebellar hypoplasia
			-Enlarged cerebellar cistern
			-Subependymal hemorrhage
			-Adipose tissue in subarachnoid space
			-Defective opercularization
			-Extensive melanosis of leptomeninges, amygdala, and cerebellar hemispheres
			-Psychomotor retardation
			-Refractory epilepsy
Endocrine features				-Gonadotropin deficiency	-HH
				-Diabetes insipidus	-Delayed or absent puberty
					-Low to undetectable gonadotropin
					-Low testosterone or estradiol
Neoplasia			-Low-grade glioma (in some patients)
			-Pilocytic astrocytoma (in some patients)
Laboratory abnormalities				-Hypernatremia
Miscellaneous		-Inter-and intrafamilial phenotypic variability			-Incomplete penetrance		-Osteoglophonic, derived from Greek meaning "hollowed out"	-Three described PS subtypes -Type 1: 'mild' AD
		-Lesions are most commonly unilateral			-Some patients experience later reversal of HH			-Type 2: cloverleaf skull, elbow ankylosis, early demise, sporadic
					-Possibly oligogenic in patients with mutations in more than one HH-associated gene			-Type 3: craniosynostosis, early demise, sporadic
								-De novo mutation in most cases
Abbreviations: AD, autosomal dominant; CC, corpus callosum; CNS, central nervous system; ECCL, Encephalocraniocutaneous lipomatosis; HH, Hypogonadotropic hypogonadism; HH2, Hypogonadotropic hypogonadism 2; HRTFDS, Hartsfield syndrome; JWS, Jackson-Weiss syndrome; PS, Pfeiffer syndrome; OGD, Osteoglophonic dysplasia; TA, tooth agenesis; TRIGNO1, Trigonocephaly 1
